# Supplementary material for: National monitoring and evaluation of eHealth: a scoping review
Source: JAMIA Open. 2020 Mar 20;3(1):132–40. doi: 10.1093/jamiaopen/ooz071 (PMC7309231; doi:10.1093/jamiaopen/ooz071)
Supplement: ooz071_Supplementary_Data [file ooz071_supplementary_data.zip]

Archive with 3 entries (2 files):
- ooz071-Suppl_Data/
- ooz071-Suppl_Data/Online supplementary Literature search strategy.pdf
- ooz071-Suppl_Data/Online supplementary Data chart.pdf
